# Supplementary material for: Epitranscriptomic Regulation of Platinum Resistance via the METTL3-ADAM23 Axis in Ovarian Cancer
Source: Cells. 2026 Feb 4;15(3):294. doi: 10.3390/cells15030294 (PMC12896498; doi:10.3390/cells15030294)
Supplement: Supplementary file 1 [file cells-15-00294-s001.zip]

Archive with 1 entries (1 files):
- cells-4074953-supplementary.pdf
